# Supplementary material for: Ionization of Decamethylmanganocene: Insights from the DFT-Assisted Laser Spectroscopy
Source: Molecules. 2022 Sep 22;27(19):6226. doi: 10.3390/molecules27196226 (PMC9573365; doi:10.3390/molecules27196226)
Supplement: Supplementary file 1 [file molecules-27-06226-s001.zip]

Archive with 3 entries (3 files):
- C5Me5_2_Mn_xyz_revised.pdf
- Video S1_vib_130.gif
- Video S2_vib_352.gif
